# Supplementary material for: Impact of data layouts on the efficiency of GPU-accelerated IDW interpolation
Source: Springerplus. 2016 Feb 1;5:104. doi: 10.1186/s40064-016-1731-6 (PMC4735051; doi:10.1186/s40064-016-1731-6)
Supplement: Supplementary file 1 — 10.1186/s40064-016-1731-6 The SoA group of GPU implementations. [file 40064_2016_1731_MOESM1_ESM.cu]

/*
 * GPU implementation of IDW interpolation algorithm
 *
 * Implemented with / without CUDA Dynamic Parallelism (CDP)
 * Three versions: Naive, Tiled (Shared Memory), CDP versions on 
 * Two Precisions: Single and Double
 *
 * By Dr.Gang Mei
 *
 * Created on 2014.01.18, University of Freiburg, Germany
 *                        gang.mei@geologie.uni-freiburg.de
 * Revised on 2015.08.10, China University of Geosciences, 
 *                        gang.mei@cugb.edu.cn
 * 
 *********************************************************************
 * Related publications:
 *  1) "Evaluating the Power of GPU Acceleration for IDW Interpolation Algorithm"
 *     http://www.hindawi.com/journals/tswj/2014/171574/
 *  2) "Performance Impact of Data Layout on the GPU-accelerated IDW Interpolation"
 *     http://arxiv.org/abs/1402.4986
 *********************************************************************
 * To use "fast math" in VS 2010, do the following:
 *  1) View -> Property Page
 *  2) Configuration Properties -> CUDA C/C++ -> Host ->  
 *     -> Use Fast Math -> Yes (-use_fast_math)
 *
 * To use dynamic parallelism in Visual Studio 2010, do the following:
 *  1) View -> Property Page
 *  2) Configuration Properties -> CUDA C/C++ -> Common -> 
 *     -> Generate Relocatable Device Code -> Yes (-rdc=true)
 *  3) Configuration Properties -> CUDA C/C++ -> Device -> 
 *     -> Code Generation -> compute_35, sm_35
 *  4) Configuration Properties -> Linker -> Input ->
 *     -> Additional Dependencies -> cudadevrt.lib
 */

#include <cmath>
#include <stdio.h>
#include <stdlib.h>     
#include <time.h>       
#include <iostream>
#include <ctime>

#include "cuda_runtime.h"
#include "device_launch_parameters.h"

//#define SINGLE_PRECISION
#define SINGLE_PRECISION
#ifdef SINGLE_PRECISION
    #define REAL float
#else
    #define REAL double
#endif


#define BLOCK_SIZE  512
#define BLOCK_SIZE_PARENT  512
#define BLOCK_SIZE_CHILD  512

#define EPSILON 0.00001

///////////////////////////////////////////////////////////////////////
// Kernels

// Naive version, power p = 2, SoA layout
__global__ 
void idwKernel_NAIVE(REAL * dx, REAL * dy, REAL * dz, int dnum,  // Data points, known
	                 REAL * ix, REAL * iy, REAL * iz, int inum)  // Interplated points, unknown
{
	int tid = blockIdx.x * blockDim.x + threadIdx.x;

	if (tid < inum) {
		REAL sum_up = (REAL) 0.0;
		REAL sum_dn = (REAL) 0.0;
		REAL dis = (REAL) 0.0;

		REAL ix_s, iy_s;

		for (int i = 0; i < dnum; i++) {
			ix_s = ix[tid] - dx[i];
			iy_s = iy[tid] - dy[i];

			dis = ix_s * ix_s + iy_s * iy_s;

			// Inverse
			dis = (REAL) 1.0 / dis;
			sum_dn += dis;
			sum_up += dis * dz[i];
		}
		iz[tid] = sum_up / sum_dn;
	}

}

// Naive version, power p = user-specified, SoA layout
__global__ 
void idwKernel_NAIVE(REAL * dx, REAL * dy, REAL * dz, int dnum,  // Data points, known
	                 REAL * ix, REAL * iy, REAL * iz, int inum, // Interplated points, unknown
					 REAL p)  // Power
{
	int tid = blockIdx.x * blockDim.x + threadIdx.x;

	if (tid < inum) {
		REAL sum_up = (REAL) 0.0;
		REAL sum_dn = (REAL) 0.0;
		REAL dis = (REAL) 0.0;

		REAL ix_s, iy_s;

		for (int i = 0; i < dnum; i++) {
			ix_s = ix[tid] - dx[i];
			iy_s = iy[tid] - dy[i];
  
			dis = ix_s * ix_s + iy_s * iy_s;

			// first sqrt(), then pow()
#ifdef SINGLE_PRECISION
			dis = powf(dis, p * (REAL) 0.5);  
#else
			dis = pow(dis, p * (REAL) 0.5); 
#endif

			// Inverse
			dis = (REAL) 1.0 / dis;
			sum_dn += dis;
			sum_up += dis * dz[i];
		}
		iz[tid] = sum_up / sum_dn;
	}

}

// Tiled version, power p = 2, SoA layout
__global__ 
void idwKernel_TILED(REAL * dx, REAL * dy, REAL * dz, int dnum,  // Data points, known
	                REAL * ix, REAL * iy, REAL * iz, int inum ) // Interplated points, unknown
{
	// inum must >= BLOCK_SIZE
	int tid = blockDim.x * blockIdx.x + threadIdx.x;

	// Shared Memory
	__shared__ REAL sdx[BLOCK_SIZE];
	__shared__ REAL sdy[BLOCK_SIZE];
	__shared__ REAL sdz[BLOCK_SIZE];

	int part = (dnum - 1) / BLOCK_SIZE;
	int m, e;

	REAL sum_up = (REAL) 0.0;
	REAL sum_dn = (REAL) 0.0;
	REAL dis = (REAL) 0.0;
    REAL six_s, siy_s;

	for(m = 0; m < part; m++) { 
		sdx[threadIdx.x] = dx[threadIdx.x + BLOCK_SIZE * m];
		sdy[threadIdx.x] = dy[threadIdx.x + BLOCK_SIZE * m];
		sdz[threadIdx.x] = dz[threadIdx.x + BLOCK_SIZE * m];
		__syncthreads();

		    if (tid < inum) {
				REAL six_t = ix[tid];
	            REAL siy_t = iy[tid];

				for(e = 0; e < BLOCK_SIZE; e++) {
			        six_s = six_t - sdx[e];
			        siy_s = siy_t - sdy[e];

			        dis = six_s * six_s + siy_s * siy_s;

			        dis = (REAL) 1.0 / dis;
			        sum_dn += dis;
			        sum_up += dis * sdz[e];
		        }
		    }

		__syncthreads();
	}


	m = part;
	if(threadIdx.x < (dnum - BLOCK_SIZE * m ) ) { // Last part
		sdx[threadIdx.x] = dx[threadIdx.x + BLOCK_SIZE * m];
		sdy[threadIdx.x] = dy[threadIdx.x + BLOCK_SIZE * m];
		sdz[threadIdx.x] = dz[threadIdx.x + BLOCK_SIZE * m];
    }
    __syncthreads();

	if (tid < inum) {
		REAL six_t = ix[tid];
	    REAL siy_t = iy[tid];

		for(e = 0; e < (dnum - BLOCK_SIZE * m ); e++) {
			 six_s = six_t - sdx[e];
			 siy_s = siy_t - sdy[e];

			 dis = six_s * six_s + siy_s * siy_s;

			 dis = (REAL) 1.0 / dis;
			 sum_dn += dis;
			 sum_up += dis * sdz[e];
		}
	}

	iz[tid] = sum_up / sum_dn;

}

// Tiled version, power p = user-specified, SoA layout
__global__ 
void idwKernel_TILED(REAL * dx, REAL * dy, REAL * dz, int dnum,  // Data points, known
	                REAL * ix, REAL * iy, REAL * iz, int inum, // Interplated points, unknown
					REAL p) // Power
{
	// inum must >= BLOCK_SIZE
	int tid = blockDim.x * blockIdx.x + threadIdx.x;

	// Shared Memory
	__shared__ REAL sdx[BLOCK_SIZE];
	__shared__ REAL sdy[BLOCK_SIZE];
	__shared__ REAL sdz[BLOCK_SIZE];

	int part = (dnum - 1) / BLOCK_SIZE;
	int m, e;

	REAL sum_up = (REAL) 0.0;
	REAL sum_dn = (REAL) 0.0;
	REAL dis = (REAL) 0.0;
    REAL six_s, siy_s;

	for(m = 0; m < part; m++) { 
		sdx[threadIdx.x] = dx[threadIdx.x + BLOCK_SIZE * m];
		sdy[threadIdx.x] = dy[threadIdx.x + BLOCK_SIZE * m];
		sdz[threadIdx.x] = dz[threadIdx.x + BLOCK_SIZE * m];
		__syncthreads();

		    if (tid < inum) {
				REAL six_t = ix[tid];
	            REAL siy_t = iy[tid];

				for(e = 0; e < BLOCK_SIZE; e++) {
			        six_s = six_t - sdx[e];
			        siy_s = siy_t - sdy[e];

			        dis = six_s * six_s + siy_s * siy_s;

			// first sqrt(), then pow()
#ifdef SINGLE_PRECISION
			        dis = powf(dis, p * (REAL) 0.5);  
#else
			        dis = pow(dis, p * (REAL) 0.5); 
#endif 

			        dis = (REAL) 1.0 / dis;
			        sum_dn += dis;
			        sum_up += dis * sdz[e];
		        }
		    }

		__syncthreads();
	}


	m = part;
	if(threadIdx.x < (dnum - BLOCK_SIZE * m ) ) { // Last part
		sdx[threadIdx.x] = dx[threadIdx.x + BLOCK_SIZE * m];
		sdy[threadIdx.x] = dy[threadIdx.x + BLOCK_SIZE * m];
		sdz[threadIdx.x] = dz[threadIdx.x + BLOCK_SIZE * m];
    }
    __syncthreads();

	if (tid < inum) {
		REAL six_t = ix[tid];
	    REAL siy_t = iy[tid];

		for(e = 0; e < (dnum - BLOCK_SIZE * m ); e++) {
			 six_s = six_t - sdx[e];
			 siy_s = siy_t - sdy[e];

			 dis = six_s * six_s + siy_s * siy_s;

			// first sqrt(), then pow()
#ifdef SINGLE_PRECISION
			 dis = powf(dis, p * (REAL) 0.5);  
#else
			 dis = pow(dis, p * (REAL) 0.5); 
#endif

			 dis = (REAL) 1.0 / dis;
			 sum_dn += dis;
			 sum_up += dis * sdz[e];
		}
	}

	iz[tid] = sum_up / sum_dn;

}

// Function for the CDP version
__device__ 
void warpReduce(volatile REAL* s_dis, volatile REAL* s_val, int sid)
{
	s_dis[sid] += s_dis[sid + 32];
	s_val[sid] += s_val[sid + 32];
	
	s_dis[sid] += s_dis[sid + 16];
	s_val[sid] += s_val[sid + 16];
	
    s_dis[sid] += s_dis[sid + 8];
	s_val[sid] += s_val[sid + 8];
	
	s_dis[sid] += s_dis[sid + 4];
	s_val[sid] += s_val[sid + 4];
	
	s_dis[sid] += s_dis[sid + 2];
    s_val[sid] += s_val[sid + 2];
	
	s_dis[sid] += s_dis[sid + 1];
    s_val[sid] += s_val[sid + 1];

}

// CDP version, power p = 2, SoA layout
// Child grid when using CUDA dynamic parallelism
__global__ 
void idwKernel_CDP_child(REAL * dx, REAL * dy, REAL * dz, int dnum,  // Data points, known
	                     REAL * ix, REAL * iy, REAL * iz, int inum,  // Interplated points, unknown
						 int parent_tid)  
{
	__shared__ REAL s_dis[BLOCK_SIZE_CHILD];
	__shared__ REAL s_val[BLOCK_SIZE_CHILD];

//	int tid = blockIdx.x * blockDim.x + threadIdx.x;
	int sid = threadIdx.x;

	__shared__ REAL s_tmp[2];
	if(sid == 0) {
		s_tmp[0] = ix[parent_tid];
		s_tmp[1] = iy[parent_tid];
	}

	s_dis[sid] = (REAL) 0.0;
	s_val[sid] = (REAL) 0.0;
	__syncthreads();


	int m = (dnum + BLOCK_SIZE_CHILD - 1) / BLOCK_SIZE_CHILD;

	for(int i = 0; i < m; i++) {
		int t = BLOCK_SIZE_CHILD * i + threadIdx.x;

		// Distances and values
	    if (t < dnum) {
//		    REAL six = ix[parent_tid] - dx[t];
//		    REAL siy = iy[parent_tid] - dy[t];

			REAL six = s_tmp[0] - dx[t];
		    REAL siy = s_tmp[1] - dy[t];

		    REAL dis = (REAL) 0.0;

		    dis = six * six + siy * siy;

		    dis = (REAL) 1.0 / dis;
		    s_dis[sid] += dis;
		    s_val[sid] += dis * dz[t];
	    }
	}
	__syncthreads();

	//*
	// Reduction : completly unroll
	if (BLOCK_SIZE_CHILD >= 1024) {
        if (sid < 512) {
			  s_dis[sid] += s_dis[sid + 512];
		      s_val[sid] += s_val[sid + 512];
        }
        __syncthreads();
    }
    if (BLOCK_SIZE_CHILD >= 512) {
        if (sid < 256) {
            s_dis[sid] += s_dis[sid + 256];
		    s_val[sid] += s_val[sid + 256];
        }
        __syncthreads();
    }

    if (BLOCK_SIZE_CHILD >= 256) {
        if (sid < 128) {
            s_dis[sid] += s_dis[sid + 128];
		    s_val[sid] += s_val[sid + 128];
		}
        __syncthreads();
    }

    if (BLOCK_SIZE_CHILD >= 128) {
        if (sid <  64) {
            s_dis[sid] += s_dis[sid + 64];
		    s_val[sid] += s_val[sid + 64];
        }
        __syncthreads();
    }
    // warp-synchronous programming
    if (sid < 32) warpReduce(s_dis, s_val, sid);

	if (sid == 0) {
	    iz[parent_tid] = s_val[0] / s_dis[0];
	}
	
}

// CDP version, power p = 2, SoA layout
// Parent kernel when using CUDA dynamic parallelism 
__global__ 
void idwKernel_CDP(REAL * dx, REAL * dy, REAL * dz, int dnum,  // Data points, known
	               REAL * ix, REAL * iy, REAL * iz, int inum)  // Interplated points, unknown
{
	const int threadsPerBlock = BLOCK_SIZE_CHILD;
    const int blocksPerGrid = (dnum + threadsPerBlock - 1) / threadsPerBlock;

	for ( int parent_tid = blockIdx.x * blockDim.x + threadIdx.x; 
		  parent_tid < inum; 
		  parent_tid += blockDim.x * gridDim.x )
    {
		idwKernel_CDP_child<<<1, threadsPerBlock>>>(dx, dy, dz, dnum,
		                                            ix, iy, iz, inum,
													parent_tid);
		cudaDeviceSynchronize();														
	}
	
}

// CDP version, power p = user-specified, SoA layout
// Child grid when using CUDA dynamic parallelism
__global__ 
void idwKernel_CDP_child(REAL * dx, REAL * dy, REAL * dz, int dnum,  // Data points, known
	                     REAL * ix, REAL * iy, REAL * iz, int inum,  // Interplated points, unknown
						 int parent_tid, REAL p)  
{
	__shared__ REAL s_dis[BLOCK_SIZE_CHILD];
	__shared__ REAL s_val[BLOCK_SIZE_CHILD];

//	int tid = blockIdx.x * blockDim.x + threadIdx.x;
	int sid = threadIdx.x;

	__shared__ REAL s_tmp[2];
	if(sid == 0) {
		s_tmp[0] = ix[parent_tid];
		s_tmp[1] = iy[parent_tid];
	}

	s_dis[sid] = (REAL) 0.0;
	s_val[sid] = (REAL) 0.0;
	__syncthreads();

	int m = (dnum + BLOCK_SIZE_CHILD - 1) / BLOCK_SIZE_CHILD;

	for(int i = 0; i < m; i++) {
		int t = BLOCK_SIZE_CHILD * i + threadIdx.x;

		// Distances and values
	    if (t < dnum) {
//		    REAL six = ix[parent_tid] - dx[t];
//		    REAL siy = iy[parent_tid] - dy[t];

			REAL six = s_tmp[0] - dx[t];
		    REAL siy = s_tmp[1] - dy[t];

		    REAL dis = (REAL) 0.0;

		    dis = six * six + siy * siy;

			// first sqrt(), then pow()
#ifdef SINGLE_PRECISION
			dis = powf(dis, p * (REAL) 0.5);  
#else
			dis = pow(dis, p * (REAL) 0.5); 
#endif 

		    dis = (REAL) 1.0 / dis;
		    s_dis[sid] += dis;
		    s_val[sid] += dis * dz[t];
	    }
	}
	__syncthreads();

	//*
	// Reduction : completly unroll
	if (BLOCK_SIZE_CHILD >= 1024) {
        if (sid < 512) {
			  s_dis[sid] += s_dis[sid + 512];
		      s_val[sid] += s_val[sid + 512];
        }
        __syncthreads();
    }
    if (BLOCK_SIZE_CHILD >= 512) {
        if (sid < 256) {
            s_dis[sid] += s_dis[sid + 256];
		    s_val[sid] += s_val[sid + 256];
        }
        __syncthreads();
    }

    if (BLOCK_SIZE_CHILD >= 256) {
        if (sid < 128) {
            s_dis[sid] += s_dis[sid + 128];
		    s_val[sid] += s_val[sid + 128];
		}
        __syncthreads();
    }

    if (BLOCK_SIZE_CHILD >= 128) {
        if (sid <  64) {
            s_dis[sid] += s_dis[sid + 64];
		    s_val[sid] += s_val[sid + 64];
        }
        __syncthreads();
    }
    // warp-synchronous programming
    if (sid < 32) warpReduce(s_dis, s_val, sid);

	if (sid == 0) {
	    iz[parent_tid] = s_val[0] / s_dis[0];
	}
	
}

// CDP version, power p = user-specified, SoA layout
// Parent kernel when using CUDA dynamic parallelism 
__global__ 
void idwKernel_CDP(REAL * dx, REAL * dy, REAL * dz, int dnum,  // Data points, known
	               REAL * ix, REAL * iy, REAL * iz, int inum, // Interplated points, unknown
				   REAL p)  // The power p
{
	const int threadsPerBlock = BLOCK_SIZE_CHILD;

	for ( int parent_tid = blockIdx.x * blockDim.x + threadIdx.x; 
		  parent_tid < inum; 
		  parent_tid += blockDim.x * gridDim.x )
    {
		idwKernel_CDP_child<<<1, threadsPerBlock>>>(dx, dy, dz, dnum,
		                                            ix, iy, iz, inum,
												    parent_tid, p);
		cudaDeviceSynchronize();														
	}

}

///////////////////////////////////////////////////////////////////////////////////////////
// Wrappers

// Wrapper: Naive version, power p = 2, SoA layout
void cudaIDW_NAIVE(REAL * dx, REAL * dy, REAL * dz, int dnum,  // Data points, known
	               REAL * ix, REAL * iy, REAL * iz, int inum)  // Interplated points, unknown
{
	// Timing, start
	cudaEvent_t start, stop;
	cudaEventCreate(&start);
	cudaEventCreate(&stop);
	cudaEventRecord(start, 0);

	REAL * dev_dx, * dev_dy, * dev_dz;
	REAL * dev_ix, * dev_iy, * dev_iz;

	// Allocate GPU buffers .
    cudaMalloc((void**)&dev_dx, dnum * sizeof(REAL));
	cudaMalloc((void**)&dev_dy, dnum * sizeof(REAL));
	cudaMalloc((void**)&dev_dz, dnum * sizeof(REAL));

	cudaMalloc((void**)&dev_ix, inum * sizeof(REAL));
    cudaMalloc((void**)&dev_iy, inum * sizeof(REAL));
    cudaMalloc((void**)&dev_iz, inum * sizeof(REAL));

	// Copy from host memory to GPU buffers.
    cudaMemcpy(dev_dx, dx, dnum * sizeof(REAL), cudaMemcpyHostToDevice);
	cudaMemcpy(dev_dy, dy, dnum * sizeof(REAL), cudaMemcpyHostToDevice);
	cudaMemcpy(dev_dz, dz, dnum * sizeof(REAL), cudaMemcpyHostToDevice);

	cudaMemcpy(dev_ix, ix, inum * sizeof(REAL), cudaMemcpyHostToDevice);
	cudaMemcpy(dev_iy, iy, inum * sizeof(REAL), cudaMemcpyHostToDevice);
	cudaMemcpy(dev_iz, iz, inum * sizeof(REAL), cudaMemcpyHostToDevice);

	int threadsPerBlock = BLOCK_SIZE;
    int blocksPerGrid = (inum + threadsPerBlock - 1) / threadsPerBlock;
    printf("CUDA kernel launch with %d blocks of %d threads\n", blocksPerGrid, threadsPerBlock);


    idwKernel_NAIVE<<<blocksPerGrid, threadsPerBlock>>>(dev_dx, dev_dy, dev_dz, dnum,
  		                                                dev_ix, dev_iy, dev_iz, inum);
			   
	// cudaDeviceSynchronize waits for the kernel to finish, and returns
    // any errors encountered during the launch.
    cudaDeviceSynchronize();

    // Copy output vector from GPU buffer to host memory.
	cudaMemcpy(iz, dev_iz, inum * sizeof(REAL), cudaMemcpyDeviceToHost);

    cudaFree(dev_dx);  cudaFree(dev_dy);  cudaFree(dev_dz);
    cudaFree(dev_ix);  cudaFree(dev_iy);  cudaFree(dev_iz);

	// Timing, end
	cudaEventRecord(stop, 0);
	cudaEventSynchronize(stop);

	float elapsedTime;
	cudaEventElapsedTime(&elapsedTime, start, stop);
	printf("Time to generate : %3.1fms\n", elapsedTime);

	cudaEventDestroy(start);
	cudaEventDestroy(stop);

	// cudaDeviceReset must be called before exiting
    cudaDeviceReset();

}

// Wrapper: Naive version, power p = user-specified, SoA layout
void cudaIDW_NAIVE(REAL * dx, REAL * dy, REAL * dz, int dnum,  // Data points, known
	               REAL * ix, REAL * iy, REAL * iz, int inum,  // Interplated points, unknown
				   REAL power)  // The power p
{
	// Timing, start
	cudaEvent_t start, stop;
	cudaEventCreate(&start);
	cudaEventCreate(&stop);
	cudaEventRecord(start, 0);

	REAL * dev_dx, * dev_dy, * dev_dz;
	REAL * dev_ix, * dev_iy, * dev_iz;

	// Allocate GPU buffers .
    cudaMalloc((void**)&dev_dx, dnum * sizeof(REAL));
	cudaMalloc((void**)&dev_dy, dnum * sizeof(REAL));
	cudaMalloc((void**)&dev_dz, dnum * sizeof(REAL));

	cudaMalloc((void**)&dev_ix, inum * sizeof(REAL));
    cudaMalloc((void**)&dev_iy, inum * sizeof(REAL));
	cudaMalloc((void**)&dev_iz, inum * sizeof(REAL));

	// Copy from host memory to GPU buffers.
    cudaMemcpy(dev_dx, dx, dnum * sizeof(REAL), cudaMemcpyHostToDevice);
	cudaMemcpy(dev_dy, dy, dnum * sizeof(REAL), cudaMemcpyHostToDevice);
	cudaMemcpy(dev_dz, dz, dnum * sizeof(REAL), cudaMemcpyHostToDevice);

	cudaMemcpy(dev_ix, ix, inum * sizeof(REAL), cudaMemcpyHostToDevice);
	cudaMemcpy(dev_iy, iy, inum * sizeof(REAL), cudaMemcpyHostToDevice);
	cudaMemcpy(dev_iz, iz, inum * sizeof(REAL), cudaMemcpyHostToDevice);

	int threadsPerBlock = BLOCK_SIZE;
    int blocksPerGrid = (inum + threadsPerBlock - 1) / threadsPerBlock;
    printf("CUDA kernel launch with %d blocks of %d threads\n", blocksPerGrid, threadsPerBlock);

	idwKernel_NAIVE<<<blocksPerGrid, threadsPerBlock>>>(dev_dx, dev_dy, dev_dz, dnum,
  		                                                dev_ix, dev_iy, dev_iz, inum,
														power);

	// cudaDeviceSynchronize waits for the kernel to finish, and returns
    // any errors encountered during the launch.
    cudaDeviceSynchronize();

    // Copy output vector from GPU buffer to host memory.
	cudaMemcpy(iz, dev_iz, inum * sizeof(REAL), cudaMemcpyDeviceToHost);

    cudaFree(dev_dx);  cudaFree(dev_dy);  cudaFree(dev_dz);
    cudaFree(dev_ix);  cudaFree(dev_iy);  cudaFree(dev_iz);

	// Timing, end
	cudaEventRecord(stop, 0);
	cudaEventSynchronize(stop);

	float elapsedTime;
	cudaEventElapsedTime(&elapsedTime, start, stop);
	printf("Time to generate : %3.1fms\n", elapsedTime);

	cudaEventDestroy(start);
	cudaEventDestroy(stop);

	// cudaDeviceReset must be called before exiting
    cudaDeviceReset();

}

// Wrapper: Tiled version, power p = 2, SoA layout
void cudaIDW_TILED(REAL * dx, REAL * dy, REAL * dz, int dnum,  // Data points, known
	              REAL * ix, REAL * iy, REAL * iz, int inum)  // Interplated points, unknown
{
	// Timing, start
	cudaEvent_t start, stop;
	cudaEventCreate(&start);
	cudaEventCreate(&stop);
	cudaEventRecord(start, 0);

	REAL * dev_dx, * dev_dy, * dev_dz;
	REAL * dev_ix, * dev_iy, * dev_iz;

	// Allocate GPU buffers .
    cudaMalloc((void**)&dev_dx, dnum * sizeof(REAL));
	cudaMalloc((void**)&dev_dy, dnum * sizeof(REAL));
	cudaMalloc((void**)&dev_dz, dnum * sizeof(REAL));

	cudaMalloc((void**)&dev_ix, inum * sizeof(REAL));
    cudaMalloc((void**)&dev_iy, inum * sizeof(REAL));
	cudaMalloc((void**)&dev_iz, inum * sizeof(REAL));

	// Copy from host memory to GPU buffers.
    cudaMemcpy(dev_dx, dx, dnum * sizeof(REAL), cudaMemcpyHostToDevice);
	cudaMemcpy(dev_dy, dy, dnum * sizeof(REAL), cudaMemcpyHostToDevice);
	cudaMemcpy(dev_dz, dz, dnum * sizeof(REAL), cudaMemcpyHostToDevice);

	cudaMemcpy(dev_ix, ix, inum * sizeof(REAL), cudaMemcpyHostToDevice);
	cudaMemcpy(dev_iy, iy, inum * sizeof(REAL), cudaMemcpyHostToDevice);
	cudaMemcpy(dev_iz, iz, inum * sizeof(REAL), cudaMemcpyHostToDevice);

	int threadsPerBlock = BLOCK_SIZE;
    int blocksPerGrid = (inum + threadsPerBlock - 1) / threadsPerBlock;
    printf("CUDA kernel launch with %d blocks of %d threads\n", blocksPerGrid, threadsPerBlock);

	idwKernel_TILED<<<blocksPerGrid, threadsPerBlock>>>(dev_dx, dev_dy, dev_dz, dnum,
		                                               dev_ix, dev_iy, dev_iz, inum);
								   
	// cudaDeviceSynchronize waits for the kernel to finish, and returns
    // any errors encountered during the launch.
    cudaDeviceSynchronize();

    // Copy output vector from GPU buffer to host memory.
	cudaMemcpy(iz, dev_iz, inum * sizeof(REAL), cudaMemcpyDeviceToHost);

    cudaFree(dev_dx);  cudaFree(dev_dy);  cudaFree(dev_dz);
    cudaFree(dev_ix);  cudaFree(dev_iy);  cudaFree(dev_iz);

	// Timing, end
	cudaEventRecord(stop, 0);
	cudaEventSynchronize(stop);

	float elapsedTime;
	cudaEventElapsedTime(&elapsedTime, start, stop);
	printf("Time to generate : %3.1fms\n", elapsedTime);

	cudaEventDestroy(start);
	cudaEventDestroy(stop);

	// cudaDeviceReset must be called before exiting
    cudaDeviceReset();

}

// Wrapper: Tiled version, power p = user-specified, SoA layout
void cudaIDW_TILED(REAL * dx, REAL * dy, REAL * dz, int dnum,  // Data points, known
	              REAL * ix, REAL * iy, REAL * iz, int inum,  // Interplated points, unknown
				  REAL power)  // The power p
{
	// Timing, start
	cudaEvent_t start, stop;
	cudaEventCreate(&start);
	cudaEventCreate(&stop);
	cudaEventRecord(start, 0);

	REAL * dev_dx, * dev_dy, * dev_dz;
	REAL * dev_ix, * dev_iy, * dev_iz;

	// Allocate GPU buffers .
    cudaMalloc((void**)&dev_dx, dnum * sizeof(REAL));
	cudaMalloc((void**)&dev_dy, dnum * sizeof(REAL));
	cudaMalloc((void**)&dev_dz, dnum * sizeof(REAL));

	cudaMalloc((void**)&dev_ix, inum * sizeof(REAL));
    cudaMalloc((void**)&dev_iy, inum * sizeof(REAL));
	cudaMalloc((void**)&dev_iz, inum * sizeof(REAL));

	// Copy from host memory to GPU buffers.
    cudaMemcpy(dev_dx, dx, dnum * sizeof(REAL), cudaMemcpyHostToDevice);
	cudaMemcpy(dev_dy, dy, dnum * sizeof(REAL), cudaMemcpyHostToDevice);
	cudaMemcpy(dev_dz, dz, dnum * sizeof(REAL), cudaMemcpyHostToDevice);

	cudaMemcpy(dev_ix, ix, inum * sizeof(REAL), cudaMemcpyHostToDevice);
	cudaMemcpy(dev_iy, iy, inum * sizeof(REAL), cudaMemcpyHostToDevice);
	cudaMemcpy(dev_iz, iz, inum * sizeof(REAL), cudaMemcpyHostToDevice);

	int threadsPerBlock = BLOCK_SIZE;
    int blocksPerGrid = (inum + threadsPerBlock - 1) / threadsPerBlock;
    printf("CUDA kernel launch with %d blocks of %d threads\n", blocksPerGrid, threadsPerBlock);

	idwKernel_TILED<<<blocksPerGrid, threadsPerBlock>>>(dev_dx, dev_dy, dev_dz, dnum,
		                                               dev_ix, dev_iy, dev_iz, inum, power);
								   
	// cudaDeviceSynchronize waits for the kernel to finish, and returns
    // any errors encountered during the launch.
    cudaDeviceSynchronize();

    // Copy output vector from GPU buffer to host memory.
	cudaMemcpy(iz, dev_iz, inum * sizeof(REAL), cudaMemcpyDeviceToHost);

    cudaFree(dev_dx);  cudaFree(dev_dy);  cudaFree(dev_dz);
    cudaFree(dev_ix);  cudaFree(dev_iy);  cudaFree(dev_iz);

	// Timing, end
	cudaEventRecord(stop, 0);
	cudaEventSynchronize(stop);

	float elapsedTime;
	cudaEventElapsedTime(&elapsedTime, start, stop);
	printf("Time to generate : %3.1fms\n", elapsedTime);

	cudaEventDestroy(start);
	cudaEventDestroy(stop);

	// cudaDeviceReset must be called before exiting
    cudaDeviceReset();

}


// Wrapper: CDP version, power p = 2, SoA layout
void cudaIDW_CDP(REAL * dx, REAL * dy, REAL * dz, int dnum,  // Data points, known
	             REAL * ix, REAL * iy, REAL * iz, int inum)  // Interplated points, unknown
{
	// Timing, start
	cudaEvent_t start, stop;
	cudaEventCreate(&start);
	cudaEventCreate(&stop);
	cudaEventRecord(start, 0);

	REAL * dev_dx, * dev_dy, * dev_dz;
	REAL * dev_ix, * dev_iy, * dev_iz;

	// Allocate GPU buffers for data points and interpolation points    .
    cudaMalloc((void**)&dev_dx, dnum * sizeof(REAL));
	cudaMalloc((void**)&dev_dy, dnum * sizeof(REAL));
	cudaMalloc((void**)&dev_dz, dnum * sizeof(REAL));

	cudaMalloc((void**)&dev_ix, inum * sizeof(REAL));
    cudaMalloc((void**)&dev_iy, inum * sizeof(REAL));
	cudaMalloc((void**)&dev_iz, inum * sizeof(REAL));

	// Copy input data points from host memory to GPU buffers.
    cudaMemcpy(dev_dx, dx, dnum * sizeof(REAL), cudaMemcpyHostToDevice);
	cudaMemcpy(dev_dy, dy, dnum * sizeof(REAL), cudaMemcpyHostToDevice);
	cudaMemcpy(dev_dz, dz, dnum * sizeof(REAL), cudaMemcpyHostToDevice);

	cudaMemcpy(dev_ix, ix, inum * sizeof(REAL), cudaMemcpyHostToDevice);
	cudaMemcpy(dev_iy, iy, inum * sizeof(REAL), cudaMemcpyHostToDevice);
	cudaMemcpy(dev_iz, iz, inum * sizeof(REAL), cudaMemcpyHostToDevice);

	int threadsPerBlock = BLOCK_SIZE_PARENT;
	int blocksPerGrid = 2048 / threadsPerBlock; // Note
    printf("CUDA kernel launch with %d blocks of %d threads\n", blocksPerGrid, threadsPerBlock);

	idwKernel_CDP<<<blocksPerGrid, threadsPerBlock>>>(dev_dx, dev_dy, dev_dz, dnum,
		                                              dev_ix, dev_iy, dev_iz, inum);
													   
	// cudaDeviceSynchronize waits for the kernel to finish, and returns
    // any errors encountered during the launch.
    cudaDeviceSynchronize();

    // Copy output interpolation points from GPU buffer to host memory.
	cudaMemcpy(iz, dev_iz, inum * sizeof(REAL), cudaMemcpyDeviceToHost);

	// Free GPU buffer
    cudaFree(dev_dx);  cudaFree(dev_dy);  cudaFree(dev_dz);
    cudaFree(dev_ix);  cudaFree(dev_iy);  cudaFree(dev_iz);

	// Timing, end
	cudaEventRecord(stop, 0);
	cudaEventSynchronize(stop);

	float elapsedTime;
	cudaEventElapsedTime(&elapsedTime, start, stop);
	printf("Time to generate : %3.1fms\n", elapsedTime);

	cudaEventDestroy(start);
	cudaEventDestroy(stop);

	// cudaDeviceReset must be called before exiting in order for profiling and
    // tracing tools such as Nsight and Visual Profiler to show complete traces.
    cudaDeviceReset();

}

// Wrapper: CDP version, power p = user-specified, SoA layout
void cudaIDW_CDP(REAL * dx, REAL * dy, REAL * dz, int dnum,  // Data points, known
	             REAL * ix, REAL * iy, REAL * iz, int inum,  // Interplated points, unknown
				 REAL power)  // The power p
{
	// Timing, start
	cudaEvent_t start, stop;
	cudaEventCreate(&start);
	cudaEventCreate(&stop);
	cudaEventRecord(start, 0);

	REAL * dev_dx, * dev_dy, * dev_dz;
	REAL * dev_ix, * dev_iy, * dev_iz;

	// Allocate GPU buffers for data points and interpolation points    .
    cudaMalloc((void**)&dev_dx, dnum * sizeof(REAL));
	cudaMalloc((void**)&dev_dy, dnum * sizeof(REAL));
	cudaMalloc((void**)&dev_dz, dnum * sizeof(REAL));

	cudaMalloc((void**)&dev_ix, inum * sizeof(REAL));
    cudaMalloc((void**)&dev_iy, inum * sizeof(REAL));
	cudaMalloc((void**)&dev_iz, inum * sizeof(REAL));

	// Copy input data points from host memory to GPU buffers.
    cudaMemcpy(dev_dx, dx, dnum * sizeof(REAL), cudaMemcpyHostToDevice);
	cudaMemcpy(dev_dy, dy, dnum * sizeof(REAL), cudaMemcpyHostToDevice);
	cudaMemcpy(dev_dz, dz, dnum * sizeof(REAL), cudaMemcpyHostToDevice);

	cudaMemcpy(dev_ix, ix, inum * sizeof(REAL), cudaMemcpyHostToDevice);
	cudaMemcpy(dev_iy, iy, inum * sizeof(REAL), cudaMemcpyHostToDevice);
	cudaMemcpy(dev_iz, iz, inum * sizeof(REAL), cudaMemcpyHostToDevice);

	int threadsPerBlock = BLOCK_SIZE_PARENT;
	int blocksPerGrid = 2048 / threadsPerBlock; // Note
    printf("CUDA kernel launch with %d blocks of %d threads\n", blocksPerGrid, threadsPerBlock);


	idwKernel_CDP<<<blocksPerGrid, threadsPerBlock>>>(dev_dx, dev_dy, dev_dz, dnum,
		                                              dev_ix, dev_iy, dev_iz, inum, 
													  power);
													   
	// cudaDeviceSynchronize waits for the kernel to finish, and returns
    // any errors encountered during the launch.
    cudaDeviceSynchronize();

    // Copy output interpolation points from GPU buffer to host memory.
	cudaMemcpy(iz, dev_iz, inum * sizeof(REAL), cudaMemcpyDeviceToHost);

	// Free GPU buffer
    cudaFree(dev_dx);  cudaFree(dev_dy);  cudaFree(dev_dz);
    cudaFree(dev_ix);  cudaFree(dev_iy);  cudaFree(dev_iz);

	// Timing, end
	cudaEventRecord(stop, 0);
	cudaEventSynchronize(stop);

	float elapsedTime;
	cudaEventElapsedTime(&elapsedTime, start, stop);
	printf("Time to generate : %3.1fms\n", elapsedTime);

	cudaEventDestroy(start);
	cudaEventDestroy(stop);

	// cudaDeviceReset must be called before exiting in order for profiling and
    // tracing tools such as Nsight and Visual Profiler to show complete traces.
    cudaDeviceReset();

}


////////////////////////////////////////////////////////////////////////////////////////////////
// main

int main(int argc, char *argv[])
{
	int dnum = 102400;
	size_t size = dnum * sizeof(REAL);
	REAL * dx = (REAL *)malloc(size);;
	REAL * dy = (REAL *)malloc(size);
	REAL * dz = (REAL *)malloc(size);

	int inum = dnum;
	size = inum * sizeof(REAL);
	REAL * ix = (REAL *)malloc(size);
	REAL * iy = (REAL *)malloc(size);
	REAL * iz = (REAL *)malloc(size);

	REAL * tz = (REAL *)malloc(size);

	/* initialize random seed: */
    srand (time(NULL));

	for(int i = 0; i < dnum; i++) {
		dx[i] = rand()/(REAL)RAND_MAX;
		dy[i] = rand()/(REAL)RAND_MAX;
		dz[i] = rand()/(REAL)RAND_MAX;
	}

	for(int i = 0; i < inum; i++) {
		ix[i] = rand()/(REAL)RAND_MAX;
		iy[i] = rand()/(REAL)RAND_MAX;
		iz[i] = 0.0f;
		tz[i] = 0.0f;
	}
	
	printf("dnum = : %d\ninum = : %d\n", dnum, inum);

	cudaIDW_NAIVE(dx, dy, dz, dnum, ix, iy, iz, inum); // OK
//  cudaIDW_TILED(dx, dy, dz, dnum, ix, iy, iz, inum); // OK
//	cudaIDW_CDP( dx, dy, dz, dnum, ix, iy, iz, inum);  // OK

//	cudaIDW_NAIVE(dx, dy, dz, dnum, ix, iy, iz, inum, 3.0); // OK
//	cudaIDW_TILED(dx, dy, dz, dnum, ix, iy, iz, inum, 3.0);	// OK	                  
//	cudaIDW_CDP( dx, dy, dz, dnum, ix, iy, iz, inum, 3.0);  // OK

	free(dx);  free(dy);  free(dz);
	free(ix);  free(iy);  free(iz);

	free(tz);

	system("pause");

	return 0;

}
