# Supplementary material for: Impact of data layouts on the efficiency of GPU-accelerated IDW interpolation
Source: Springerplus. 2016 Feb 1;5:104. doi: 10.1186/s40064-016-1731-6 (PMC4735051; doi:10.1186/s40064-016-1731-6)
Supplement: Supplementary file 4 — 10.1186/s40064-016-1731-6 The SoAoS Group of GPU implementations. [file 40064_2016_1731_MOESM4_ESM.cu]

/*
 * GPU implementation of IDW interpolation algorithm
 *
 * Implemented with / without CUDA Dynamic Parallelism (CDP)
 * Three versions: Naive, Tiled (Shared Memory), CDP versions on 
 * Two Precisions: Single and Double
 *
 * By Dr.Gang Mei
 *
 * Created on 2014.01.18, University of Freiburg, Germany
 *                        gang.mei@geologie.uni-freiburg.de
 * Revised on 2015.08.10, China University of Geosciences, 
 *                        gang.mei@cugb.edu.cn
 * 
 *********************************************************************
 * Related publications:
 *  1) "Evaluating the Power of GPU Acceleration for IDW Interpolation Algorithm"
 *     http://www.hindawi.com/journals/tswj/2014/171574/
 *  2) "Performance Impact of Data Layout on the GPU-accelerated IDW Interpolation"
 *     http://arxiv.org/abs/1402.4986
 *********************************************************************
 * To use "fast math" in VS 2010, do the following:
 *  1) View -> Property Page
 *  2) Configuration Properties -> CUDA C/C++ -> Host ->  
 *     -> Use Fast Math -> Yes (-use_fast_math)
 *
 * To use dynamic parallelism in Visual Studio 2010, do the following:
 *  1) View -> Property Page
 *  2) Configuration Properties -> CUDA C/C++ -> Common -> 
 *     -> Generate Relocatable Device Code -> Yes (-rdc=true)
 *  3) Configuration Properties -> CUDA C/C++ -> Device -> 
 *     -> Code Generation -> compute_35, sm_35
 *  4) Configuration Properties -> Linker -> Input ->
 *     -> Additional Dependencies -> cudadevrt.lib
 */

#include <cmath>
#include <stdio.h>
#include <stdlib.h>     
#include <time.h>       
#include <iostream>
#include <ctime>

#include "cuda_runtime.h"
#include "device_launch_parameters.h"

// Only on double precision
#define REAL double

#define BLOCK_SIZE  512
#define BLOCK_SIZE_PARENT  512
#define BLOCK_SIZE_CHILD  512

#define PART_SIZE 512
#define EPSILON 0.00001

struct __align__(16) Pta
{
    REAL x, y;
};
struct __align__(16) Ptb
{
    REAL z, p;
};


///////////////////////////////////////////////////////////////////////
// Kernels

// Naive version, power p = 2, SoAoS layout
__global__ 
void idwKernel_NAIVE_SOAOS(Pta * dptsa, Ptb * dptsb, int dnum, Pta * iptsa, Ptb * iptsb, int inum)
{
	int tid = blockIdx.x * blockDim.x + threadIdx.x;

	if (tid < inum) {
		REAL sum_up = 0.0f;
		REAL sum_dn = 0.0f;
		REAL dis = 0.0f;

		REAL ix_s, iy_s;

		for (int i = 0; i < dnum; ++i) {
			ix_s = iptsa[tid].x - dptsa[i].x;
			iy_s = iptsa[tid].y - dptsa[i].y;

			dis = ix_s * ix_s + iy_s * iy_s;

			// Inverse
			dis = (REAL) 1.0 / dis;
			sum_dn += dis;
			sum_up += dis * dptsb[i].z;
		}
		iptsb[tid].z = sum_up / sum_dn;
		tid += blockDim.x * gridDim.x;
	}

}

// Naive version, power p = user-specified, SoAoS layout
__global__ 
void idwKernel_NAIVE_SOAOS(Pta * dptsa, Ptb * dptsb, int dnum, Pta * iptsa, Ptb * iptsb, int inum, REAL p)
{
	int tid = blockIdx.x * blockDim.x + threadIdx.x;

	if (tid < inum) {
		REAL sum_up = 0.0f;
		REAL sum_dn = 0.0f;
		REAL dis = 0.0f;

		REAL ix_s, iy_s;

		for (int i = 0; i < dnum; ++i) {
			ix_s = iptsa[tid].x - dptsa[i].x;
			iy_s = iptsa[tid].y - dptsa[i].y;
  
			dis = ix_s * ix_s + iy_s * iy_s;

			// first sqrt(), then pow()
#ifdef SINGLE_PRECISION
			dis = powf(dis, p * (REAL) 0.5);  
#else
			dis = pow(dis, p * (REAL) 0.5);
#endif

			// Inverse
			dis = (REAL) 1.0 / dis;
			sum_dn += dis;
			sum_up += dis * dptsb[i].z;
		}
		iptsb[tid].z = sum_up / sum_dn;
		tid += blockDim.x * gridDim.x;
	}

}

// Tiled version, power p = 2, SoAoS layout
__global__ 
void idwKernel_TILED_SOAOS(Pta * dptsa, Ptb * dptsb, int dnum, Pta * iptsa, Ptb * iptsb, int inum)
{
	// inum must >= BLOCK_SIZE
	int tid = blockDim.x * blockIdx.x + threadIdx.x;

	// Shared Memory
	__shared__ REAL sdx[BLOCK_SIZE];
	__shared__ REAL sdy[BLOCK_SIZE];
	__shared__ REAL sdz[BLOCK_SIZE];

	int part = (dnum + BLOCK_SIZE - 1) / BLOCK_SIZE;
	int m, e;

	REAL sum_up = 0.0f;
	REAL sum_dn = 0.0f;
	REAL dis = 0.0f;
    REAL six_s, siy_s;

	for(m = 0; m < part; m++) { 
		sdx[threadIdx.x] = dptsa[threadIdx.x + BLOCK_SIZE * m].x;
		sdy[threadIdx.x] = dptsa[threadIdx.x + BLOCK_SIZE * m].y;
		sdz[threadIdx.x] = dptsb[threadIdx.x + BLOCK_SIZE * m].z;
		__syncthreads();

		    if (tid < inum) {
				REAL six_t = iptsa[tid].x;
				REAL siy_t = iptsa[tid].y;

				for(e = 0; e < BLOCK_SIZE; e++) {
			        six_s = six_t - sdx[e];
			        siy_s = siy_t - sdy[e];

			        dis = six_s * six_s + siy_s * siy_s;

			        dis = (REAL) 1.0 / dis;
			        sum_dn += dis;
			        sum_up += dis * sdz[e];
		        }
		    }

		__syncthreads();
	}

	iptsb[tid].z = sum_up / sum_dn;

}

// Tiled version, power p = user-specified, SoAoS layout
__global__ 
void idwKernel_TILED_SOAOS(Pta * dptsa, Ptb * dptsb, int dnum, Pta * iptsa, Ptb * iptsb, int inum, REAL p)
{
	// inum must >= BLOCK_SIZE
	int tid = blockDim.x * blockIdx.x + threadIdx.x;

	// Shared Memory
	__shared__ REAL sdx[BLOCK_SIZE];
	__shared__ REAL sdy[BLOCK_SIZE];
	__shared__ REAL sdz[BLOCK_SIZE];

	int part = (dnum + BLOCK_SIZE - 1) / BLOCK_SIZE;
	int m, e;

	REAL sum_up = 0.0f;
	REAL sum_dn = 0.0f;
	REAL dis = 0.0f;
    REAL six_s, siy_s;

	for(m = 0; m < part; m++) { 
		sdx[threadIdx.x] = dptsa[threadIdx.x + BLOCK_SIZE * m].x;
		sdy[threadIdx.x] = dptsa[threadIdx.x + BLOCK_SIZE * m].y;
		sdz[threadIdx.x] = dptsb[threadIdx.x + BLOCK_SIZE * m].z;
		__syncthreads();

		    if (tid < inum) {
				REAL six_t = iptsa[tid].x;
				REAL siy_t = iptsa[tid].y;

				for(e = 0; e < BLOCK_SIZE; e++) {
			        six_s = six_t - sdx[e];
			        siy_s = siy_t - sdy[e];

			        dis = six_s * six_s + siy_s * siy_s;

					// first sqrt(), then pow()
#ifdef SINGLE_PRECISION
			dis = powf(dis, p * (REAL) 0.5);  
#else
			dis = pow(dis, p * (REAL) 0.5);
#endif

			        dis = (REAL) 1.0 / dis;
			        sum_dn += dis;
			        sum_up += dis * sdz[e];
		        }
		    }

		__syncthreads();
	}

	iptsb[tid].z = sum_up / sum_dn;

}

// Function for the CDP version
__device__ 
void warpReduce(volatile REAL* s_dis, volatile REAL* s_val, int sid)
{
	s_dis[sid] += s_dis[sid + 32];
	s_val[sid] += s_val[sid + 32];
	
	s_dis[sid] += s_dis[sid + 16];
	s_val[sid] += s_val[sid + 16];
	
    s_dis[sid] += s_dis[sid + 8];
	s_val[sid] += s_val[sid + 8];
	
	s_dis[sid] += s_dis[sid + 4];
	s_val[sid] += s_val[sid + 4];
	
	s_dis[sid] += s_dis[sid + 2];
    s_val[sid] += s_val[sid + 2];
	
	s_dis[sid] += s_dis[sid + 1];
    s_val[sid] += s_val[sid + 1];

}

// CDP version, power p = 2, SoAoS layout
// Child grid when using CUDA dynamic parallelism
__global__ 
void idwKernel_CDP_child_SOAOS(Pta * dptsa, Ptb * dptsb, int dnum, Pta * iptsa, Ptb * iptsb, int inum, int parent_tid)  
{
	__shared__ REAL s_dis[BLOCK_SIZE_CHILD];
	__shared__ REAL s_val[BLOCK_SIZE_CHILD];

	__shared__ REAL s_tmp[2];

	int sid = threadIdx.x;

    if(sid == 0) {
		s_tmp[0] = iptsa[parent_tid].x;
	    s_tmp[1] = iptsa[parent_tid].y;
	}

	s_dis[sid] = 0.0f;
	s_val[sid] = 0.0f;
	__syncthreads();


	int m = (dnum + BLOCK_SIZE_CHILD - 1) / BLOCK_SIZE_CHILD;
	for(int i = 0; i < m; i++) {
		int tid = BLOCK_SIZE_CHILD * i + threadIdx.x;

	// Distances and values
	if (tid < dnum) {
//		REAL six = ipts[parent_tid].x - dpts[tid].x;
//		REAL siy = ipts[parent_tid].y - dpts[tid].y;

		REAL six = s_tmp[0] - dptsa[tid].x;
		REAL siy = s_tmp[1] - dptsa[tid].y;

		REAL dis = 0.0f;

		dis = six * six + siy * siy;
		
		dis = 1.0f / dis;
		s_dis[sid] += dis;
		s_val[sid] += dis * dptsb[tid].z;
	}
	}
	__syncthreads();

	// Reduction : completly unroll
	if (BLOCK_SIZE_CHILD >= 1024) {
        if (sid < 512) {
			  s_dis[sid] += s_dis[sid + 512];
		      s_val[sid] += s_val[sid + 512];
        }
        __syncthreads();
    }
    if (BLOCK_SIZE_CHILD >= 512) {
        if (sid < 256) {
            s_dis[sid] += s_dis[sid + 256];
		    s_val[sid] += s_val[sid + 256];
        }
        __syncthreads();
    }

    if (BLOCK_SIZE_CHILD >= 256) {
        if (sid < 128) {
            s_dis[sid] += s_dis[sid + 128];
		    s_val[sid] += s_val[sid + 128];
		}
        __syncthreads();
    }

    if (BLOCK_SIZE_CHILD >= 128) {
        if (sid <  64) {
            s_dis[sid] += s_dis[sid + 64];
		    s_val[sid] += s_val[sid + 64];
        }
        __syncthreads();
    }
    // warp-synchronous programming
    if (sid < 32) warpReduce(s_dis, s_val, sid);

	// Store to globle memory
	if (sid == 0) {
		iptsb[parent_tid].z = s_val[0] / s_dis[0];
	}

}

// CDP version, power p = 2, SoAoS layout
// Parent kernel when using CUDA dynamic parallelism 
__global__ 
void idwKernel_CDP_SOAOS(Pta * dptsa, Ptb * dptsb, int dnum, Pta * iptsa, Ptb * iptsb, int inum)
{
	const int threadsPerBlock = BLOCK_SIZE_CHILD;

	for ( int parent_tid = blockIdx.x * blockDim.x + threadIdx.x; 
		  parent_tid < inum; 
		  parent_tid += blockDim.x * gridDim.x )
    {
		idwKernel_CDP_child_SOAOS<<<1, threadsPerBlock>>>(dptsa, dptsb, dnum, iptsa, iptsb, inum, parent_tid);
		cudaDeviceSynchronize();														
	}
	
}

// CDP version, power p = user-specified, SoAoS layout
// Child grid when using CUDA dynamic parallelism
__global__ 
void idwKernel_CDP_child_SOAOS(Pta * dptsa, Ptb * dptsb, int dnum, Pta * iptsa, Ptb * iptsb, int inum, int parent_tid, REAL p)  
{
	__shared__ REAL s_dis[BLOCK_SIZE_CHILD];
	__shared__ REAL s_val[BLOCK_SIZE_CHILD];

	__shared__ REAL s_tmp[2];

	int sid = threadIdx.x;

    if(sid == 0) {
		s_tmp[0] = iptsa[parent_tid].x;
	    s_tmp[1] = iptsa[parent_tid].y;
	}

	s_dis[sid] = 0.0f;
	s_val[sid] = 0.0f;
	__syncthreads();


	int m = (dnum + BLOCK_SIZE_CHILD - 1) / BLOCK_SIZE_CHILD;
	for(int i = 0; i < m; i++) {
		int tid = BLOCK_SIZE_CHILD * i + threadIdx.x;

	// Distances and values
	if (tid < dnum) {
//		REAL six = ipts[parent_tid].x - dpts[tid].x;
//		REAL siy = ipts[parent_tid].y - dpts[tid].y;

		REAL six = s_tmp[0] - dptsa[tid].x;
		REAL siy = s_tmp[1] - dptsa[tid].y;

		REAL dis = 0.0f;

		dis = six * six + siy * siy;

		// first sqrt(), then pow()
#ifdef SINGLE_PRECISION
			dis = powf(dis, p * (REAL) 0.5);  
#else
			dis = pow(dis, p * (REAL) 0.5);
#endif

		dis = 1.0f / dis;
		s_dis[sid] += dis;
		s_val[sid] += dis * dptsb[tid].z;
	}
	}
	__syncthreads();

	// Reduction : completly unroll
	if (BLOCK_SIZE_CHILD >= 1024) {
        if (sid < 512) {
			  s_dis[sid] += s_dis[sid + 512];
		      s_val[sid] += s_val[sid + 512];
        }
        __syncthreads();
    }
    if (BLOCK_SIZE_CHILD >= 512) {
        if (sid < 256) {
            s_dis[sid] += s_dis[sid + 256];
		    s_val[sid] += s_val[sid + 256];
        }
        __syncthreads();
    }

    if (BLOCK_SIZE_CHILD >= 256) {
        if (sid < 128) {
            s_dis[sid] += s_dis[sid + 128];
		    s_val[sid] += s_val[sid + 128];
		}
        __syncthreads();
    }

    if (BLOCK_SIZE_CHILD >= 128) {
        if (sid <  64) {
            s_dis[sid] += s_dis[sid + 64];
		    s_val[sid] += s_val[sid + 64];
        }
        __syncthreads();
    }
    // warp-synchronous programming
    if (sid < 32) warpReduce(s_dis, s_val, sid);

	// Store to globle memory
	if (sid == 0) {
		iptsb[parent_tid].z = s_val[0] / s_dis[0];
	}

}

// CDP version, power p = user-specified, SoAoS layout
// Parent kernel when using CUDA dynamic parallelism 
__global__ 
void idwKernel_CDP_SOAOS(Pta * dptsa, Ptb * dptsb, int dnum, Pta * iptsa, Ptb * iptsb, int inum, REAL p) 
{
	const int threadsPerBlock = BLOCK_SIZE_CHILD;

	for ( int parent_tid = blockIdx.x * blockDim.x + threadIdx.x; 
		  parent_tid < inum; 
		  parent_tid += blockDim.x * gridDim.x )
    {
		idwKernel_CDP_child_SOAOS<<<1, threadsPerBlock>>>(dptsa, dptsb, dnum, iptsa, iptsb, inum, parent_tid, p);
		cudaDeviceSynchronize();														
	}
	
}


///////////////////////////////////////////////////////////////////////////////////////////
// Wrappers

// Wrapper: Naive version, power p = 2, SoAoS layout
void cudaIDW_NAIVE_SOAOS(Pta * dptsa, Ptb * dptsb, int dnum, Pta * iptsa, Ptb * iptsb, int inum)
{
	// Timing: Start
	cudaEvent_t start, stop;
	cudaEventCreate(&start);
	cudaEventCreate(&stop);
	cudaEventRecord(start, 0);

    // Data
    Pta * dptsa_d;
    cudaMalloc( (void **)&dptsa_d, dnum * sizeof(Pta));
    cudaMemcpy( dptsa_d, dptsa, dnum * sizeof(Pta), cudaMemcpyHostToDevice);

	Ptb * dptsb_d;
    cudaMalloc( (void **)&dptsb_d, dnum * sizeof(Ptb));
    cudaMemcpy( dptsb_d, dptsb, dnum * sizeof(Ptb), cudaMemcpyHostToDevice);

	Pta * iptsa_d;
    cudaMalloc( (void **)&iptsa_d, inum * sizeof(Pta));
    cudaMemcpy( iptsa_d, iptsa, inum * sizeof(Pta), cudaMemcpyHostToDevice);

    Ptb * iptsb_d;
    cudaMalloc( (void **)&iptsb_d, inum * sizeof(Ptb));
    cudaMemcpy( iptsb_d, iptsb, inum * sizeof(Ptb), cudaMemcpyHostToDevice);

    // Block size, grid size
    int threadsPerBlock = BLOCK_SIZE;
    int blocksPerGrid = (inum + threadsPerBlock - 1) / threadsPerBlock;;

	idwKernel_NAIVE_SOAOS<<<blocksPerGrid, threadsPerBlock>>>(dptsa_d, dptsb_d, dnum, iptsa_d, iptsb_d, inum);

    cudaMemcpy( iptsb, iptsb_d, inum * sizeof(Ptb), cudaMemcpyDeviceToHost);
    cudaFree(dptsa_d);   cudaFree(iptsa_d);
	cudaFree(dptsb_d);   cudaFree(iptsb_d);

	cudaEventRecord(stop, 0);
	cudaEventSynchronize(stop);

	float elapsedTime;
	cudaEventElapsedTime(&elapsedTime, start, stop);
	printf("cudaIDW_NAIVE_SOAOS\nTime to generate : %3.1fms\n\n", elapsedTime);

	cudaEventDestroy(start);
	cudaEventDestroy(stop);

    cudaDeviceReset();
}

// Wrapper: Naive version, power p = user-specified, SoAoS layout
void cudaIDW_NAIVE_SOAOS(Pta * dptsa, Ptb * dptsb, int dnum, Pta * iptsa, Ptb * iptsb, int inum, REAL power)
{
	// Timing: Start
	cudaEvent_t start, stop;
	cudaEventCreate(&start);
	cudaEventCreate(&stop);
	cudaEventRecord(start, 0);

    // Data
    Pta * dptsa_d;
    cudaMalloc( (void **)&dptsa_d, dnum * sizeof(Pta));
    cudaMemcpy( dptsa_d, dptsa, dnum * sizeof(Pta), cudaMemcpyHostToDevice);

	Ptb * dptsb_d;
    cudaMalloc( (void **)&dptsb_d, dnum * sizeof(Ptb));
    cudaMemcpy( dptsb_d, dptsb, dnum * sizeof(Ptb), cudaMemcpyHostToDevice);

	Pta * iptsa_d;
    cudaMalloc( (void **)&iptsa_d, inum * sizeof(Pta));
    cudaMemcpy( iptsa_d, iptsa, inum * sizeof(Pta), cudaMemcpyHostToDevice);

    Ptb * iptsb_d;
    cudaMalloc( (void **)&iptsb_d, inum * sizeof(Ptb));
    cudaMemcpy( iptsb_d, iptsb, inum * sizeof(Ptb), cudaMemcpyHostToDevice);

    // Block size, grid size
    int threadsPerBlock = BLOCK_SIZE;
    int blocksPerGrid = (inum + threadsPerBlock - 1) / threadsPerBlock;;

	idwKernel_NAIVE_SOAOS<<<blocksPerGrid, threadsPerBlock>>>(dptsa_d, dptsb_d, dnum, iptsa_d, iptsb_d, inum, power);

    cudaMemcpy( iptsb, iptsb_d, inum * sizeof(Ptb), cudaMemcpyDeviceToHost);
    cudaFree(dptsa_d);   cudaFree(iptsa_d);
	cudaFree(dptsb_d);   cudaFree(iptsb_d);

	cudaEventRecord(stop, 0);
	cudaEventSynchronize(stop);

	float elapsedTime;
	cudaEventElapsedTime(&elapsedTime, start, stop);
	printf("cudaIDW_NAIVE_SOAOS\nTime to generate : %3.1fms\n\n", elapsedTime);

	cudaEventDestroy(start);
	cudaEventDestroy(stop);

    cudaDeviceReset();
}

// Wrapper: Tiled version, power p = 2, SoAoS layout
void cudaIDW_TILED_SOAOS(Pta * dptsa, Ptb * dptsb, int dnum, Pta * iptsa, Ptb * iptsb, int inum)
{
	// Timing: Start
	cudaEvent_t start, stop;
	cudaEventCreate(&start);
	cudaEventCreate(&stop);
	cudaEventRecord(start, 0);

    // Data
    Pta * dptsa_d;
    cudaMalloc( (void **)&dptsa_d, dnum * sizeof(Pta));
    cudaMemcpy( dptsa_d, dptsa, dnum * sizeof(Pta), cudaMemcpyHostToDevice);

	Ptb * dptsb_d;
    cudaMalloc( (void **)&dptsb_d, dnum * sizeof(Ptb));
    cudaMemcpy( dptsb_d, dptsb, dnum * sizeof(Ptb), cudaMemcpyHostToDevice);

	Pta * iptsa_d;
    cudaMalloc( (void **)&iptsa_d, inum * sizeof(Pta));
    cudaMemcpy( iptsa_d, iptsa, inum * sizeof(Pta), cudaMemcpyHostToDevice);

    Ptb * iptsb_d;
    cudaMalloc( (void **)&iptsb_d, inum * sizeof(Ptb));
    cudaMemcpy( iptsb_d, iptsb, inum * sizeof(Ptb), cudaMemcpyHostToDevice);

    // Block size, grid size
    int threadsPerBlock = BLOCK_SIZE;
    int blocksPerGrid = (inum + threadsPerBlock - 1) / threadsPerBlock;;

	idwKernel_TILED_SOAOS<<<blocksPerGrid, threadsPerBlock>>>(dptsa_d, dptsb_d, dnum, iptsa_d, iptsb_d, inum);

    cudaMemcpy( iptsb, iptsb_d, inum * sizeof(Ptb), cudaMemcpyDeviceToHost);
    cudaFree(dptsa_d);   cudaFree(iptsa_d);
	cudaFree(dptsb_d);   cudaFree(iptsb_d);

	cudaEventRecord(stop, 0);
	cudaEventSynchronize(stop);

	float elapsedTime;
	cudaEventElapsedTime(&elapsedTime, start, stop);
	printf("cudaIDW_NAIVE_SOAOS\nTime to generate : %3.1fms\n\n", elapsedTime);

	cudaEventDestroy(start);
	cudaEventDestroy(stop);

    cudaDeviceReset();
}

// Wrapper: Tiled version, power p = user-specified, SoAoS layout
void cudaIDW_TILED_SOAOS(Pta * dptsa, Ptb * dptsb, int dnum, Pta * iptsa, Ptb * iptsb, int inum, REAL power)
{
	// Timing: Start
	cudaEvent_t start, stop;
	cudaEventCreate(&start);
	cudaEventCreate(&stop);
	cudaEventRecord(start, 0);

    // Data
    Pta * dptsa_d;
    cudaMalloc( (void **)&dptsa_d, dnum * sizeof(Pta));
    cudaMemcpy( dptsa_d, dptsa, dnum * sizeof(Pta), cudaMemcpyHostToDevice);

	Ptb * dptsb_d;
    cudaMalloc( (void **)&dptsb_d, dnum * sizeof(Ptb));
    cudaMemcpy( dptsb_d, dptsb, dnum * sizeof(Ptb), cudaMemcpyHostToDevice);

	Pta * iptsa_d;
    cudaMalloc( (void **)&iptsa_d, inum * sizeof(Pta));
    cudaMemcpy( iptsa_d, iptsa, inum * sizeof(Pta), cudaMemcpyHostToDevice);

    Ptb * iptsb_d;
    cudaMalloc( (void **)&iptsb_d, inum * sizeof(Ptb));
    cudaMemcpy( iptsb_d, iptsb, inum * sizeof(Ptb), cudaMemcpyHostToDevice);

    // Block size, grid size
    int threadsPerBlock = BLOCK_SIZE;
    int blocksPerGrid = (inum + threadsPerBlock - 1) / threadsPerBlock;;

	idwKernel_TILED_SOAOS<<<blocksPerGrid, threadsPerBlock>>>(dptsa_d, dptsb_d, dnum, iptsa_d, iptsb_d, inum, power);

    cudaMemcpy( iptsb, iptsb_d, inum * sizeof(Ptb), cudaMemcpyDeviceToHost);
    cudaFree(dptsa_d);   cudaFree(iptsa_d);
	cudaFree(dptsb_d);   cudaFree(iptsb_d);

	cudaEventRecord(stop, 0);
	cudaEventSynchronize(stop);

	float elapsedTime;
	cudaEventElapsedTime(&elapsedTime, start, stop);
	printf("cudaIDW_NAIVE_SOAOS\nTime to generate : %3.1fms\n\n", elapsedTime);

	cudaEventDestroy(start);
	cudaEventDestroy(stop);

    cudaDeviceReset();
}

// Wrapper: CDP version, power p = 2, SoAoS layout
void cudaIDW_CDP_SOAOS(Pta * dptsa, Ptb * dptsb, int dnum, Pta * iptsa, Ptb * iptsb, int inum)
{
	// Timing: Start
	cudaEvent_t start, stop;
	cudaEventCreate(&start);
	cudaEventCreate(&stop);
	cudaEventRecord(start, 0);

    // Data
    Pta * dptsa_d;
    cudaMalloc( (void **)&dptsa_d, dnum * sizeof(Pta));
    cudaMemcpy( dptsa_d, dptsa, dnum * sizeof(Pta), cudaMemcpyHostToDevice);

	Ptb * dptsb_d;
    cudaMalloc( (void **)&dptsb_d, dnum * sizeof(Ptb));
    cudaMemcpy( dptsb_d, dptsb, dnum * sizeof(Ptb), cudaMemcpyHostToDevice);

	Pta * iptsa_d;
    cudaMalloc( (void **)&iptsa_d, inum * sizeof(Pta));
    cudaMemcpy( iptsa_d, iptsa, inum * sizeof(Pta), cudaMemcpyHostToDevice);

    Ptb * iptsb_d;
    cudaMalloc( (void **)&iptsb_d, inum * sizeof(Ptb));
    cudaMemcpy( iptsb_d, iptsb, inum * sizeof(Ptb), cudaMemcpyHostToDevice);

    // Block size, grid size
    int threadsPerBlock = BLOCK_SIZE;
    int blocksPerGrid = 2048 / threadsPerBlock;;

	idwKernel_CDP_SOAOS<<<blocksPerGrid, threadsPerBlock>>>(dptsa_d, dptsb_d, dnum, iptsa_d, iptsb_d, inum);

    cudaMemcpy( iptsb, iptsb_d, inum * sizeof(Ptb), cudaMemcpyDeviceToHost);
    cudaFree(dptsa_d);   cudaFree(iptsa_d);
	cudaFree(dptsb_d);   cudaFree(iptsb_d);

	cudaEventRecord(stop, 0);
	cudaEventSynchronize(stop);

	float elapsedTime;
	cudaEventElapsedTime(&elapsedTime, start, stop);
	printf("cudaIDW_NAIVE_SOAOS\nTime to generate : %3.1fms\n\n", elapsedTime);

	cudaEventDestroy(start);
	cudaEventDestroy(stop);

    cudaDeviceReset();
}

// Wrapper: CDP version, power p = user-specified, SoAoS layout
void cudaIDW_CDP_SOAOS(Pta * dptsa, Ptb * dptsb, int dnum, Pta * iptsa, Ptb * iptsb, int inum, REAL power)
{
	// Timing: Start
	cudaEvent_t start, stop;
	cudaEventCreate(&start);
	cudaEventCreate(&stop);
	cudaEventRecord(start, 0);

    // Data
    Pta * dptsa_d;
    cudaMalloc( (void **)&dptsa_d, dnum * sizeof(Pta));
    cudaMemcpy( dptsa_d, dptsa, dnum * sizeof(Pta), cudaMemcpyHostToDevice);

	Ptb * dptsb_d;
    cudaMalloc( (void **)&dptsb_d, dnum * sizeof(Ptb));
    cudaMemcpy( dptsb_d, dptsb, dnum * sizeof(Ptb), cudaMemcpyHostToDevice);

	Pta * iptsa_d;
    cudaMalloc( (void **)&iptsa_d, inum * sizeof(Pta));
    cudaMemcpy( iptsa_d, iptsa, inum * sizeof(Pta), cudaMemcpyHostToDevice);

    Ptb * iptsb_d;
    cudaMalloc( (void **)&iptsb_d, inum * sizeof(Ptb));
    cudaMemcpy( iptsb_d, iptsb, inum * sizeof(Ptb), cudaMemcpyHostToDevice);

    // Block size, grid size
    int threadsPerBlock = BLOCK_SIZE;
    int blocksPerGrid = 2048 / threadsPerBlock;;

	idwKernel_CDP_SOAOS<<<blocksPerGrid, threadsPerBlock>>>(dptsa_d, dptsb_d, dnum, iptsa_d, iptsb_d, inum, power);

    cudaMemcpy( iptsb, iptsb_d, inum * sizeof(Ptb), cudaMemcpyDeviceToHost);
    cudaFree(dptsa_d);   cudaFree(iptsa_d);
	cudaFree(dptsb_d);   cudaFree(iptsb_d);

	cudaEventRecord(stop, 0);
	cudaEventSynchronize(stop);

	float elapsedTime;
	cudaEventElapsedTime(&elapsedTime, start, stop);
	printf("cudaIDW_NAIVE_SOAOS\nTime to generate : %3.1fms\n\n", elapsedTime);

	cudaEventDestroy(start);
	cudaEventDestroy(stop);

    cudaDeviceReset();
}


//////////////////////////////////////////////////////////////////////////////////////////
// main

int main(int argc, char *argv[])
{
#ifdef SINGLE_PRECISION
	printf("Single Precision \n");
#else
	printf("Double Precision \n");
#endif
	size_t size;

	int dnum = 102400;
	size = dnum * sizeof(Pta);
	Pta * dptsa = (Pta * ) malloc (size);
	size = dnum * sizeof(Ptb);
	Ptb * dptsb = (Ptb * ) malloc (size);

	int inum = dnum;
	size = inum * sizeof(Pta);
	Pta * iptsa = (Pta * ) malloc (size);
	size = inum * sizeof(Ptb);
	Ptb * iptsb = (Ptb * ) malloc (size);

	/* initialize random seed: */
    srand (time(NULL));

	for(int i = 0; i < dnum; i++) {
		dptsa[i].x = rand()/(REAL)RAND_MAX;
		dptsa[i].y = rand()/(REAL)RAND_MAX;
		dptsb[i].z = rand()/(REAL)RAND_MAX;
	}

	for(int i = 0; i < inum; i++) {
		iptsa[i].x = rand()/(REAL)RAND_MAX;
		iptsa[i].y = rand()/(REAL)RAND_MAX;
		iptsb[i].z = 0.0f;
	}
	
	
	printf("dnum = : %d\ninum = : %d\n\n", dnum, inum);

	// Use one of them
	cudaIDW_NAIVE_SOAOS(dptsa, dptsb, dnum, iptsa, iptsb,inum);
//	cudaIDW_TILED_SOAOS(dptsa, dptsb, dnum, iptsa, iptsb,inum);
//	cudaIDW_CDP_SOAOS(dptsa, dptsb, dnum, iptsa, iptsb,inum);

//	cudaIDW_NAIVE_SOAOS(dptsa, dptsb, dnum, iptsa, iptsb, inum, 3.0);
//	cudaIDW_TILED_SOAOS(dptsa, dptsb, dnum, iptsa, iptsb, inum, 3.0);
//	cudaIDW_CDP_SOAOS(dptsa, dptsb, dnum, iptsa, iptsb, inum, 3.0);

	free(dptsa);   free(iptsa);
	free(dptsb);   free(iptsb);

	system("pause");

	return 0;

}
